# Supplementary material for: Fast plasmoid-mediated reconnection in a solar flare
Source: Nat Commun. 2022 Feb 2;13:640. doi: 10.1038/s41467-022-28269-w (PMC8810921; doi:10.1038/s41467-022-28269-w)
Supplement: Supplementary file 9 — source data [file 41467_2022_28269_MOESM9_ESM.zip]

Archive with 9 entries (8 files):
- fig3.zip
- fig2.zip
- fig1.zip
- Source Data.xlsx
- __MACOSX/
- __MACOSX/._Source Data.xlsx
- fig5.zip
- fig4.zip
- fig6.zip
