# Supplementary material for: Fast plasmoid-mediated reconnection in a solar flare
Source: Nat Commun. 2022 Feb 2;13:640. doi: 10.1038/s41467-022-28269-w (PMC8810921; doi:10.1038/s41467-022-28269-w)
Supplement: Supplementary file 9 — source data [file 41467_2022_28269_MOESM9_ESM.zip › Source Data.xlsx]

## Sheet: Figure 3a GOES soft X-ray curve
Time (s)	GOES X-ray Flux (W/m2)
	1 - 8 Å	0.5 - 4 Å
2.046	8.5214e-06	7.2154e-07
4.096	8.5267e-06	7.2266e-07
6.143	8.5424e-06	7.2154e-07
8.19	8.5529e-06	7.2043e-07
10.24	8.5634e-06	7.2266e-07
12.286	8.5739e-06	7.2154e-07
14.336	8.5792e-06	7.2377e-07
16.383	8.5949e-06	7.2266e-07
18.43	8.5949e-06	7.2377e-07
20.48	8.5949e-06	7.2489e-07
22.526	8.6106e-06	7.2712e-07
24.573	8.6211e-06	7.26e-07
26.623	8.6264e-06	7.2712e-07
28.67	8.6369e-06	7.2712e-07
30.72	8.6474e-06	7.2823e-07
32.766	8.6526e-06	7.2823e-07
34.813	8.6579e-06	7.2935e-07
36.863	8.6684e-06	7.3157e-07
38.91	8.6841e-06	7.3269e-07
40.96	8.6893e-06	7.338e-07
43.006	8.6946e-06	7.3492e-07
45.053	8.7051e-06	7.3603e-07
47.103	8.7208e-06	7.3492e-07
49.15	8.7208e-06	7.3826e-07
51.2	8.7366e-06	7.3938e-07
53.246	8.747e-06	7.416e-07
55.293	8.7628e-06	7.4606e-07
57.343	8.768e-06	7.4383e-07
59.39	8.7733e-06	7.494e-07
61.44	8.7733e-06	7.4829e-07
63.486	8.7838e-06	7.4829e-07
65.533	8.7838e-06	7.494e-07
67.583	8.7785e-06	7.5052e-07
69.63	8.7838e-06	7.4718e-07
71.68	8.789e-06	7.494e-07
73.726	8.7838e-06	7.4829e-07
75.773	8.7943e-06	7.4829e-07
77.823	8.7995e-06	7.4829e-07
79.87	8.789e-06	7.4829e-07
81.92	8.7995e-06	7.494e-07
83.966	8.81e-06	7.5163e-07
86.013	8.8153e-06	7.5275e-07
88.063	8.8153e-06	7.5163e-07
90.11	8.8258e-06	7.5386e-07
92.16	8.831e-06	7.5275e-07
94.206	8.8258e-06	7.5163e-07
96.253	8.8415e-06	7.5498e-07
98.303	8.831e-06	7.5052e-07
100.35	8.8415e-06	7.5052e-07
102.4	8.8415e-06	7.5052e-07
104.446	8.8415e-06	7.5163e-07
106.493	8.8362e-06	7.5052e-07
108.543	8.852e-06	7.5052e-07
110.59	8.852e-06	7.5275e-07
112.64	8.8625e-06	7.5275e-07
114.686	8.8625e-06	7.5498e-07
116.733	8.8572e-06	7.5386e-07
118.78	8.8677e-06	7.5498e-07
120.83	8.8782e-06	7.5609e-07
122.876	8.8677e-06	7.5386e-07
124.926	8.873e-06	7.5498e-07
126.973	8.8677e-06	7.5609e-07
129.02	8.8677e-06	7.5386e-07
131.07	8.8677e-06	7.5498e-07
133.116	8.8677e-06	7.5275e-07
135.166	8.873e-06	7.5386e-07
137.213	8.873e-06	7.5609e-07
139.26	8.8782e-06	7.5609e-07
141.31	8.8782e-06	7.5498e-07
143.356	8.8782e-06	7.5609e-07
145.406	8.8835e-06	7.5721e-07
147.453	8.8835e-06	7.5386e-07
149.5	8.8835e-06	7.5721e-07
151.55	8.8887e-06	7.5609e-07
153.596	8.8782e-06	7.5609e-07
155.646	8.8887e-06	7.6055e-07
157.693	8.8835e-06	7.5832e-07
159.74	8.8782e-06	7.5944e-07
161.79	8.8782e-06	7.6055e-07
163.836	8.8835e-06	7.6278e-07
165.886	8.8835e-06	7.6501e-07
167.933	8.8992e-06	7.6501e-07
169.98	8.8887e-06	7.6612e-07
172.03	8.8992e-06	7.6501e-07
174.076	8.9044e-06	7.6724e-07
176.126	8.8992e-06	7.6947e-07
178.173	8.9044e-06	7.717e-07
180.22	8.9149e-06	7.717e-07
182.27	8.9149e-06	7.7058e-07
184.316	8.9149e-06	7.7281e-07
186.366	8.9097e-06	7.7281e-07
188.413	8.9149e-06	7.7392e-07
190.46	8.9202e-06	7.7838e-07
192.51	8.9202e-06	7.7615e-07
194.556	8.9412e-06	7.8172e-07
196.606	8.9517e-06	7.8618e-07
198.653	8.9622e-06	7.9064e-07
200.7	8.9779e-06	7.9175e-07
202.75	8.9884e-06	7.9398e-07
204.796	8.9884e-06	7.9956e-07
206.846	9.0041e-06	8.0178e-07
208.893	9.0146e-06	8.0513e-07
210.94	9.0251e-06	8.0959e-07
212.99	9.0356e-06	8.1404e-07
215.036	9.0618e-06	8.1739e-07
217.086	9.0723e-06	8.2407e-07
219.133	9.0933e-06	8.2742e-07
221.18	9.1038e-06	8.3187e-07
223.23	9.1143e-06	8.341e-07
225.276	9.1248e-06	8.3633e-07
227.326	9.13e-06	8.3968e-07
229.373	9.1353e-06	8.4079e-07
231.42	9.13e-06	8.4191e-07
233.47	9.1353e-06	8.3968e-07
235.516	9.13e-06	8.4525e-07
237.566	9.13e-06	8.4525e-07
239.613	9.1405e-06	8.4636e-07
241.66	9.1353e-06	8.4748e-07
243.71	9.1405e-06	8.4971e-07
245.756	9.1458e-06	8.5082e-07
247.803	9.1563e-06	8.5305e-07
249.853	9.1773e-06	8.5974e-07
251.9	9.2245e-06	8.6865e-07
253.95	9.2665e-06	8.7757e-07
255.996	9.3294e-06	8.8537e-07
258.043	9.3609e-06	8.9317e-07
260.093	9.3976e-06	8.9986e-07
262.14	9.4396e-06	9.0543e-07
264.19	9.492e-06	9.1212e-07
266.236	9.555e-06	9.2103e-07
268.283	9.597e-06	9.2772e-07
270.333	9.6442e-06	9.3663e-07
272.38	9.6704e-06	9.3886e-07
274.43	9.6914e-06	9.4555e-07
276.476	9.7124e-06	9.4555e-07
278.523	9.7072e-06	9.4109e-07
280.573	9.7072e-06	9.3998e-07
282.62	9.6967e-06	9.3552e-07
284.67	9.6862e-06	9.3218e-07
286.716	9.6757e-06	9.2995e-07
288.763	9.6704e-06	9.2438e-07
290.813	9.6494e-06	9.1992e-07
292.86	9.6337e-06	9.188e-07
294.91	9.6127e-06	9.1323e-07
296.956	9.6022e-06	9.1323e-07
299.003	9.5917e-06	9.0877e-07
301.053	9.5812e-06	9.0543e-07
303.1	9.5655e-06	9.0543e-07
305.15	9.5655e-06	9.0432e-07
307.196	9.5498e-06	9.0432e-07
309.243	9.5393e-06	9.032e-07
311.293	9.5235e-06	8.9874e-07
313.34	9.5183e-06	8.9763e-07
315.39	9.5078e-06	8.9874e-07
317.436	9.5026e-06	8.9651e-07
319.483	9.4973e-06	8.9429e-07
321.533	9.4868e-06	8.954e-07
323.58	9.4816e-06	8.9317e-07
325.63	9.4711e-06	8.9094e-07
327.676	9.4606e-06	8.8871e-07
329.723	9.4501e-06	8.8871e-07
331.773	9.4396e-06	8.8648e-07
333.82	9.4396e-06	8.8537e-07
335.87	9.4238e-06	8.8426e-07
337.916	9.4186e-06	8.8314e-07
339.963	9.4186e-06	8.8314e-07
342.013	9.4186e-06	8.8314e-07
344.06	9.4186e-06	8.798e-07
346.106	9.4186e-06	8.8426e-07
348.156	9.4238e-06	8.8648e-07
350.203	9.4291e-06	8.9206e-07
352.25	9.4501e-06	8.9429e-07
354.3	9.4553e-06	9.0097e-07
356.346	9.4606e-06	9.032e-07
358.396	9.4658e-06	9.11e-07
360.443	9.4868e-06	9.1546e-07
362.49	9.4868e-06	9.188e-07
364.54	9.513e-06	9.2438e-07
366.586	9.5288e-06	9.3106e-07
368.636	9.5393e-06	9.3998e-07
370.683	9.5655e-06	9.5112e-07
372.73	9.5917e-06	9.6227e-07
374.78	9.6022e-06	9.7007e-07
376.826	9.6232e-06	9.7676e-07
378.876	9.6337e-06	9.8233e-07
380.923	9.639e-06	9.8456e-07
382.97	9.6494e-06	9.9347e-07
385.02	9.6599e-06	1.0013e-06
387.066	9.6809e-06	1.0135e-06
389.116	9.7124e-06	1.0258e-06
391.163	9.7334e-06	1.0358e-06
393.21	9.7596e-06	1.0503e-06
395.26	9.7754e-06	1.0581e-06
397.306	9.8016e-06	1.0704e-06
399.356	9.8226e-06	1.0804e-06
401.403	9.8383e-06	1.0849e-06
403.45	9.8436e-06	1.0927e-06
405.5	9.8593e-06	1.1016e-06
407.546	9.8698e-06	1.1049e-06
409.596	9.8855e-06	1.1149e-06
411.643	9.9013e-06	1.1205e-06
413.69	9.9118e-06	1.1272e-06
415.74	9.9223e-06	1.1339e-06
417.786	9.938e-06	1.1428e-06
419.836	9.9485e-06	1.145e-06
421.883	9.9642e-06	1.1484e-06
423.93	9.9747e-06	1.154e-06
425.98	9.9905e-06	1.1595e-06
428.026	1.0006e-05	1.1696e-06
430.076	1.0022e-05	1.174e-06
432.123	1.0032e-05	1.1785e-06
434.17	1.0059e-05	1.1863e-06
436.22	1.0069e-05	1.1918e-06
438.266	1.0085e-05	1.1996e-06
440.316	1.0111e-05	1.2141e-06
442.363	1.0148e-05	1.2309e-06
444.41	1.0185e-05	1.2442e-06
446.46	1.0216e-05	1.2609e-06
448.506	1.0253e-05	1.2732e-06
450.553	1.0295e-05	1.291e-06
452.603	1.0358e-05	1.3122e-06
454.65	1.0415e-05	1.3334e-06
456.7	1.0447e-05	1.3456e-06
458.746	1.0473e-05	1.3579e-06
460.793	1.0473e-05	1.359e-06
462.843	1.0494e-05	1.3668e-06
464.89	1.0505e-05	1.3679e-06
466.94	1.0526e-05	1.3802e-06
468.986	1.0541e-05	1.3869e-06
471.033	1.0557e-05	1.3947e-06
473.083	1.0578e-05	1.3958e-06
475.13	1.0578e-05	1.4025e-06
477.18	1.0583e-05	1.4003e-06
479.226	1.0594e-05	1.4047e-06
481.273	1.0594e-05	1.4092e-06
483.323	1.061e-05	1.4136e-06
485.37	1.0615e-05	1.4147e-06
487.42	1.0615e-05	1.4225e-06
489.466	1.062e-05	1.4292e-06
491.513	1.063e-05	1.4292e-06
493.563	1.0625e-05	1.4281e-06
495.61	1.0625e-05	1.4315e-06
497.66	1.063e-05	1.4303e-06
499.706	1.0636e-05	1.4337e-06
501.753	1.0641e-05	1.4359e-06
503.803	1.0652e-05	1.4348e-06
505.85	1.0662e-05	1.4404e-06
507.9	1.0672e-05	1.4404e-06
509.946	1.0683e-05	1.4471e-06
511.993	1.0694e-05	1.4515e-06
514.043	1.0704e-05	1.4549e-06
516.09	1.0704e-05	1.4549e-06
518.14	1.072e-05	1.4593e-06
520.186	1.0725e-05	1.4604e-06
522.233	1.0725e-05	1.4604e-06
524.283	1.0741e-05	1.4638e-06
526.33	1.0746e-05	1.466e-06
528.38	1.0762e-05	1.4716e-06
530.426	1.0772e-05	1.4738e-06
532.473	1.0777e-05	1.4805e-06
534.523	1.0793e-05	1.4883e-06
536.57	1.0814e-05	1.4983e-06
538.62	1.0825e-05	1.5072e-06
540.666	1.0846e-05	1.5162e-06
542.713	1.0861e-05	1.5217e-06
544.76	1.0882e-05	1.5273e-06
546.81	1.0898e-05	1.5329e-06
548.856	1.0909e-05	1.5407e-06
550.906	1.0924e-05	1.544e-06
552.953	1.0951e-05	1.5518e-06
555	1.0956e-05	1.5574e-06
557.05	1.0977e-05	1.5641e-06
559.096	1.0987e-05	1.5708e-06
561.146	1.1003e-05	1.5774e-06
563.193	1.1029e-05	1.5841e-06
565.24	1.104e-05	1.5919e-06
567.29	1.1056e-05	1.5953e-06
569.336	1.1071e-05	1.5997e-06
571.386	1.1076e-05	1.6042e-06
573.433	1.1098e-05	1.6075e-06
575.48	1.1098e-05	1.6131e-06
577.53	1.1098e-05	1.6176e-06
579.576	1.1113e-05	1.6243e-06
581.626	1.1134e-05	1.6276e-06
583.673	1.1134e-05	1.6332e-06
585.72	1.1155e-05	1.6332e-06
587.77	1.116e-05	1.6365e-06
589.816	1.1171e-05	1.6432e-06
591.866	1.1181e-05	1.6454e-06
593.913	1.1187e-05	1.6465e-06
595.96	1.1192e-05	1.6499e-06
598.01	1.1202e-05	1.6544e-06
600.056	1.1213e-05	1.6566e-06
602.106	1.1223e-05	1.6621e-06
604.153	1.1239e-05	1.6677e-06
606.2	1.1244e-05	1.6733e-06
608.25	1.1276e-05	1.68e-06
610.296	1.1286e-05	1.6878e-06
612.346	1.1302e-05	1.6911e-06
614.393	1.1313e-05	1.7e-06
616.44	1.1334e-05	1.7045e-06
618.49	1.1339e-05	1.7134e-06
620.536	1.136e-05	1.7268e-06
622.586	1.1391e-05	1.7391e-06
624.633	1.1418e-05	1.748e-06
626.68	1.1449e-05	1.758e-06
628.73	1.147e-05	1.768e-06
630.776	1.148e-05	1.7769e-06
632.826	1.1502e-05	1.7836e-06
634.873	1.1517e-05	1.7881e-06
636.92	1.1533e-05	1.7937e-06
638.97	1.1559e-05	1.8048e-06
641.016	1.158e-05	1.8193e-06
643.066	1.1612e-05	1.8315e-06
645.113	1.1638e-05	1.8438e-06
647.16	1.1664e-05	1.8572e-06
649.21	1.1696e-05	1.8739e-06
651.256	1.1722e-05	1.8873e-06
653.306	1.1753e-05	1.8984e-06
655.353	1.1774e-05	1.9084e-06
657.4	1.1795e-05	1.9207e-06
659.45	1.1822e-05	1.9274e-06
661.496	1.1853e-05	1.943e-06
663.546	1.1879e-05	1.9586e-06
665.593	1.1911e-05	1.9775e-06
667.64	1.1953e-05	1.992e-06
669.69	1.2e-05	2.0076e-06
671.736	1.2021e-05	2.021e-06
673.783	1.2042e-05	2.031e-06
675.833	1.2068e-05	2.0377e-06
677.88	1.2094e-05	2.0511e-06
679.93	1.2131e-05	2.0622e-06
681.976	1.2173e-05	2.0806e-06
684.023	1.2215e-05	2.094e-06
686.073	1.2278e-05	2.1252e-06
688.12	1.2346e-05	2.1586e-06
690.17	1.2399e-05	2.1854e-06
692.216	1.2446e-05	2.2055e-06
694.263	1.2488e-05	2.2144e-06
696.313	1.2498e-05	2.2144e-06
698.36	1.2519e-05	2.2166e-06
700.41	1.2556e-05	2.23e-06
702.456	1.263e-05	2.2634e-06
704.503	1.2724e-05	2.3191e-06
706.553	1.2855e-05	2.3838e-06
708.6	1.3007e-05	2.4551e-06
710.65	1.3159e-05	2.5376e-06
712.696	1.3312e-05	2.6044e-06
714.743	1.3458e-05	2.6602e-06
716.793	1.3563e-05	2.7025e-06
718.84	1.3668e-05	2.7448e-06
720.89	1.3789e-05	2.8006e-06
722.936	1.3899e-05	2.8541e-06
724.983	1.4072e-05	2.9343e-06
727.033	1.4287e-05	3.0302e-06
729.08	1.4471e-05	3.1059e-06
731.13	1.4592e-05	3.1661e-06
733.176	1.4707e-05	3.2107e-06
735.223	1.4796e-05	3.2374e-06
737.273	1.4885e-05	3.2731e-06
739.32	1.5022e-05	3.3288e-06
741.37	1.5179e-05	3.3957e-06
743.416	1.5316e-05	3.4581e-06
745.463	1.5457e-05	3.5227e-06
747.513	1.561e-05	3.5874e-06
749.56	1.5722e-05	3.6453e-06
751.61	1.5848e-05	3.6988e-06
753.656	1.5974e-05	3.7568e-06
755.703	1.609e-05	3.8036e-06
757.753	1.6226e-05	3.8548e-06
759.8	1.632e-05	3.9017e-06
761.85	1.6478e-05	3.9618e-06
763.896	1.6635e-05	4.022e-06
765.943	1.6772e-05	4.08e-06
767.993	1.696e-05	4.1624e-06
770.04	1.7097e-05	4.2293e-06
772.086	1.7233e-05	4.2895e-06
774.136	1.7349e-05	4.3474e-06
776.183	1.7433e-05	4.392e-06
778.23	1.7537e-05	4.4411e-06
780.28	1.7632e-05	4.4946e-06
782.326	1.7758e-05	4.5614e-06
784.376	1.7936e-05	4.6283e-06
786.423	1.8115e-05	4.713e-06
788.47	1.8262e-05	4.7776e-06
790.52	1.8398e-05	4.8289e-06
792.566	1.8482e-05	4.8779e-06
794.616	1.8576e-05	4.9203e-06
796.663	1.8671e-05	4.9693e-06
798.71	1.8755e-05	5.0094e-06
800.76	1.8849e-05	5.054e-06
802.806	1.8933e-05	5.0897e-06
804.856	1.9028e-05	5.1298e-06
806.903	1.9143e-05	5.1811e-06
808.95	1.9237e-05	5.2345e-06
811	1.9342e-05	5.2925e-06
813.046	1.9447e-05	5.3393e-06
815.096	1.9573e-05	5.3928e-06
817.143	1.9699e-05	5.4441e-06
819.19	1.9804e-05	5.4887e-06
821.24	1.9898e-05	5.5176e-06
823.286	1.9993e-05	5.56e-06
825.336	2.0087e-05	5.5979e-06
827.383	2.0192e-05	5.638e-06
829.43	2.0297e-05	5.6915e-06
831.48	2.0413e-05	5.7338e-06
833.526	2.0528e-05	5.7673e-06
835.576	2.0633e-05	5.8118e-06
837.623	2.0738e-05	5.8453e-06
839.67	2.0822e-05	5.8653e-06
841.72	2.0906e-05	5.8921e-06
843.766	2.0979e-05	5.9122e-06
845.816	2.1084e-05	5.9411e-06
847.863	2.1179e-05	5.9679e-06
849.91	2.1294e-05	6.0035e-06
851.96	2.1388e-05	6.0392e-06
854.006	2.1493e-05	6.0704e-06
856.056	2.1567e-05	6.0949e-06
858.103	2.164e-05	6.0971e-06
860.15	2.1703e-05	6.1127e-06
862.2	2.1777e-05	6.1172e-06
864.246	2.184e-05	6.1261e-06
866.296	2.1924e-05	6.1484e-06
868.343	2.2008e-05	6.1596e-06
870.39	2.206e-05	6.1752e-06
872.44	2.2123e-05	6.1885e-06
874.486	2.2186e-05	6.1952e-06
876.533	2.2238e-05	6.1885e-06
878.583	2.2259e-05	6.1752e-06
880.63	2.228e-05	6.1529e-06
882.68	2.2301e-05	6.1328e-06
884.726	2.2333e-05	6.1083e-06
886.773	2.2354e-05	6.0882e-06
888.823	2.2385e-05	6.0771e-06
890.87	2.2417e-05	6.0704e-06
892.92	2.2459e-05	6.0548e-06
894.966	2.2511e-05	6.0481e-06
897.013	2.2532e-05	6.0325e-06
899.063	2.2574e-05	6.0214e-06
901.11	2.2606e-05	6.008e-06
903.16	2.2616e-05	5.9812e-06
905.206	2.2637e-05	5.9634e-06
907.253	2.2648e-05	5.9411e-06
935.926	2.2816e-05	5.6112e-06
937.973	2.2826e-05	5.5867e-06
940.023	2.2826e-05	5.5533e-06
942.07	2.2816e-05	5.5332e-06
944.12	2.2826e-05	5.502e-06
946.166	2.2816e-05	5.4664e-06
948.213	2.2805e-05	5.4374e-06
950.263	2.2794e-05	5.4084e-06
952.31	2.2794e-05	5.3772e-06
954.36	2.2794e-05	5.3438e-06
956.406	2.2784e-05	5.3215e-06
958.453	2.2784e-05	5.2992e-06
960.503	2.2784e-05	5.2702e-06
962.55	2.2794e-05	5.2457e-06
964.6	2.2774e-05	5.219e-06
966.646	2.2774e-05	5.1877e-06
968.693	2.2774e-05	5.1655e-06
970.74	2.2753e-05	5.1365e-06
972.79	2.2742e-05	5.112e-06
974.836	2.2732e-05	5.0808e-06
976.886	2.2721e-05	5.0585e-06
978.933	2.2711e-05	5.0317e-06
980.98	2.269e-05	5.0027e-06
983.03	2.2679e-05	4.9715e-06
985.076	2.2669e-05	4.9493e-06
987.126	2.2648e-05	4.9203e-06
989.173	2.2658e-05	4.898e-06
991.22	2.2627e-05	4.8757e-06
993.27	2.2606e-05	4.8556e-06
995.316	2.2595e-05	4.8267e-06
997.366	2.2553e-05	4.7932e-06
999.413	2.2532e-05	4.7687e-06
1001.46	2.2501e-05	4.7353e-06
1003.51	2.2469e-05	4.7085e-06
1005.56	2.2438e-05	4.6751e-06
1007.61	2.2417e-05	4.6461e-06
1009.65	2.2396e-05	4.6216e-06
1011.7	2.2375e-05	4.5948e-06
1013.75	2.2354e-05	4.5748e-06
1015.8	2.2354e-05	4.5503e-06
1017.85	2.2333e-05	4.528e-06
1019.89	2.2322e-05	4.5035e-06
1021.94	2.2301e-05	4.4856e-06
1023.99	2.2312e-05	4.4633e-06
1026.04	2.2301e-05	4.4433e-06
1028.09	2.2301e-05	4.4165e-06
1030.13	2.2291e-05	4.3987e-06
1032.18	2.228e-05	4.3853e-06
1034.23	2.228e-05	4.3697e-06
1036.28	2.2291e-05	4.3474e-06
1038.33	2.227e-05	4.3296e-06
1040.37	2.227e-05	4.3073e-06
1042.42	2.2259e-05	4.285e-06
1044.47	2.227e-05	4.2672e-06
1046.52	2.2259e-05	4.2494e-06
1048.57	2.2238e-05	4.2271e-06
1050.61	2.2228e-05	4.2093e-06
1052.66	2.2196e-05	4.1847e-06
1054.71	2.2186e-05	4.1647e-06
1056.76	2.2154e-05	4.1424e-06
1058.81	2.2123e-05	4.1179e-06
1060.85	2.2092e-05	4.0956e-06
1062.9	2.206e-05	4.0666e-06
1064.95	2.2028e-05	4.0354e-06
1067	2.1976e-05	4.0087e-06
1069.05	2.1924e-05	3.9774e-06
1071.09	2.1871e-05	3.9507e-06
1073.14	2.1819e-05	3.9217e-06
1075.19	2.1766e-05	3.8905e-06
1077.24	2.1714e-05	3.8593e-06
1079.29	2.1672e-05	3.8348e-06
1081.33	2.1619e-05	3.8036e-06
1083.38	2.1556e-05	3.7768e-06
1085.43	2.1525e-05	3.7501e-06
1087.48	2.1462e-05	3.7278e-06
1089.53	2.143e-05	3.7011e-06
1091.57	2.1378e-05	3.6743e-06
1093.62	2.1315e-05	3.6453e-06
1095.67	2.1252e-05	3.6208e-06
1097.72	2.121e-05	3.5941e-06
1099.76	2.1158e-05	3.5718e-06
1101.81	2.1105e-05	3.5406e-06
1103.86	2.1053e-05	3.5161e-06
1105.91	2.1011e-05	3.4915e-06
1107.96	2.0948e-05	3.467e-06
1110	2.0895e-05	3.4514e-06
1112.05	2.0843e-05	3.4224e-06
1114.1	2.0801e-05	3.3957e-06
1116.15	2.0727e-05	3.369e-06
1118.2	2.0675e-05	3.3489e-06
1120.24	2.0622e-05	3.3244e-06
1122.29	2.057e-05	3.3021e-06
1124.34	2.0518e-05	3.2776e-06
1126.39	2.0465e-05	3.2575e-06
1128.44	2.0413e-05	3.2352e-06
1130.48	2.0371e-05	3.2129e-06
1132.53	2.0329e-05	3.1906e-06
1134.58	2.0266e-05	3.1706e-06
1136.63	2.0224e-05	3.1461e-06
1138.68	2.0171e-05	3.126e-06
1140.72	2.0108e-05	3.1037e-06
1142.77	2.0056e-05	3.0814e-06
1144.82	2.0014e-05	3.0614e-06
1146.87	1.9961e-05	3.0413e-06
1148.92	1.9898e-05	3.019e-06
1150.96	1.9846e-05	2.9967e-06
1153.01	1.9804e-05	2.9767e-06
1155.06	1.9741e-05	2.9544e-06
1157.11	1.9689e-05	2.9343e-06
1159.16	1.9647e-05	2.9165e-06
1161.2	1.9594e-05	2.8986e-06
1163.25	1.9552e-05	2.883e-06
1165.3	1.9489e-05	2.863e-06
1167.35	1.9437e-05	2.8407e-06
1169.4	1.9395e-05	2.8273e-06
1171.44	1.9342e-05	2.8006e-06
1173.49	1.93e-05	2.7872e-06
1175.54	1.9258e-05	2.7716e-06
1177.59	1.9206e-05	2.7538e-06
1179.64	1.9154e-05	2.7337e-06
1181.68	1.9112e-05	2.7114e-06
1183.73	1.9048e-05	2.6914e-06
1185.78	1.9007e-05	2.6758e-06
1187.83	1.8944e-05	2.6512e-06
1189.88	1.8891e-05	2.6334e-06
1191.92	1.8828e-05	2.6133e-06
1193.97	1.8797e-05	2.5977e-06
1196.02	1.8734e-05	2.5777e-06
1198.07	1.8681e-05	2.5598e-06
1200.12	1.8629e-05	2.5442e-06
1202.16	1.8587e-05	2.5286e-06
1204.21	1.8524e-05	2.5064e-06
1206.26	1.8482e-05	2.493e-06
1208.31	1.843e-05	2.4707e-06
1210.36	1.8377e-05	2.4529e-06
1212.4	1.8324e-05	2.4417e-06
1214.45	1.8272e-05	2.4216e-06
1216.5	1.822e-05	2.406e-06
1218.55	1.8167e-05	2.3882e-06
1220.6	1.8115e-05	2.3704e-06
1222.64	1.8073e-05	2.3592e-06
1224.69	1.802e-05	2.3414e-06
1226.74	1.7978e-05	2.3214e-06
1228.79	1.7926e-05	2.3102e-06
1230.84	1.7873e-05	2.2946e-06
1232.88	1.7821e-05	2.2812e-06
1234.93	1.7779e-05	2.2634e-06
1236.98	1.7737e-05	2.25e-06
1239.03	1.7695e-05	2.2366e-06
1241.08	1.7653e-05	2.2233e-06
1243.12	1.76e-05	2.2144e-06
1245.17	1.7548e-05	2.201e-06
1247.22	1.7506e-05	2.1832e-06
1249.27	1.7464e-05	2.1742e-06
1251.32	1.7422e-05	2.1609e-06
1253.36	1.7391e-05	2.1475e-06
1255.41	1.7338e-05	2.1341e-06
1257.46	1.7307e-05	2.1252e-06
1259.51	1.7265e-05	2.1118e-06
1261.56	1.7212e-05	2.0985e-06
1263.6	1.717e-05	2.0851e-06
1265.65	1.7128e-05	2.0756e-06
1267.7	1.7076e-05	2.0589e-06
1269.75	1.7034e-05	2.0511e-06
1271.8	1.6981e-05	2.0355e-06
1273.84	1.6939e-05	2.0232e-06
1275.89	1.6897e-05	2.0099e-06
1277.94	1.6856e-05	1.9965e-06
1279.99	1.6814e-05	1.9876e-06
1282.04	1.6772e-05	1.972e-06
1284.08	1.673e-05	1.9608e-06
1286.13	1.6667e-05	1.9508e-06
1288.18	1.6625e-05	1.9352e-06
1290.23	1.6583e-05	1.9196e-06
1292.28	1.653e-05	1.9084e-06
1294.32	1.6488e-05	1.8962e-06
1296.37	1.6446e-05	1.885e-06
1298.42	1.6394e-05	1.8772e-06
1300.47	1.6331e-05	1.8594e-06
1302.51	1.6299e-05	1.8494e-06
1304.56	1.6257e-05	1.8393e-06
1306.61	1.6205e-05	1.8226e-06
1308.66	1.6163e-05	1.8126e-06
1310.71	1.611e-05	1.8059e-06
1312.75	1.6069e-05	1.797e-06
1314.8	1.6027e-05	1.7803e-06
1316.85	1.5985e-05	1.7691e-06
1318.9	1.5932e-05	1.7613e-06
1320.95	1.589e-05	1.748e-06
1322.99	1.5848e-05	1.7402e-06
1325.04	1.5806e-05	1.7279e-06
1327.09	1.5764e-05	1.719e-06
1329.14	1.5722e-05	1.7101e-06
1331.19	1.5678e-05	1.6978e-06
1333.23	1.5625e-05	1.6867e-06
1335.28	1.5583e-05	1.68e-06
1337.33	1.5546e-05	1.6666e-06
1339.38	1.5494e-05	1.6566e-06
1341.43	1.5442e-05	1.6465e-06
1343.47	1.5394e-05	1.6321e-06
1345.52	1.5342e-05	1.6254e-06
1347.57	1.531e-05	1.6153e-06
1349.62	1.5248e-05	1.6031e-06
1351.67	1.5206e-05	1.5942e-06
1353.71	1.5163e-05	1.5841e-06
1355.76	1.5122e-05	1.573e-06
1357.81	1.5069e-05	1.5585e-06
1359.86	1.5032e-05	1.5507e-06
1361.91	1.498e-05	1.5418e-06
1363.95	1.4938e-05	1.5284e-06
1366	1.488e-05	1.5195e-06
1368.05	1.4849e-05	1.5084e-06
1370.1	1.4791e-05	1.5017e-06
1372.15	1.4754e-05	1.4916e-06
1374.19	1.4697e-05	1.4838e-06
1376.24	1.4665e-05	1.4749e-06
1378.29	1.4623e-05	1.4638e-06
1380.34	1.4576e-05	1.4549e-06
1382.39	1.4523e-05	1.4426e-06
1384.43	1.4476e-05	1.4315e-06
1386.48	1.4429e-05	1.4236e-06
1388.53	1.4392e-05	1.4159e-06
1390.58	1.435e-05	1.4069e-06
1392.63	1.4303e-05	1.3969e-06
1394.67	1.4251e-05	1.388e-06
1396.72	1.4219e-05	1.3769e-06
1398.77	1.4177e-05	1.3702e-06
1400.82	1.4146e-05	1.3612e-06
1402.87	1.4109e-05	1.3523e-06
1404.91	1.4051e-05	1.3445e-06
1406.96	1.402e-05	1.3367e-06
1409.01	1.3962e-05	1.3278e-06
1411.06	1.3925e-05	1.3167e-06
1413.11	1.3883e-05	1.3089e-06
1415.15	1.3841e-05	1.2999e-06
1417.2	1.3789e-05	1.2933e-06
1419.25	1.3747e-05	1.2843e-06
1421.3	1.371e-05	1.2765e-06
1423.35	1.3668e-05	1.2654e-06
1425.39	1.3616e-05	1.2587e-06
1427.44	1.3584e-05	1.2487e-06
1429.49	1.3521e-05	1.242e-06
1431.54	1.3485e-05	1.2364e-06
1433.59	1.3437e-05	1.2264e-06
1435.63	1.3401e-05	1.2208e-06
1437.68	1.3348e-05	1.2119e-06
1439.73	1.3312e-05	1.2008e-06
1441.78	1.3264e-05	1.1963e-06
1443.83	1.3228e-05	1.1885e-06
1445.87	1.3191e-05	1.1796e-06
1447.92	1.3154e-05	1.1751e-06
1449.97	1.3112e-05	1.1673e-06
1452.02	1.3065e-05	1.1606e-06
1454.07	1.3033e-05	1.1528e-06
1456.11	1.2991e-05	1.1473e-06
1458.16	1.295e-05	1.1395e-06
1460.21	1.2913e-05	1.1328e-06
1462.26	1.2876e-05	1.1261e-06
1464.31	1.2834e-05	1.1172e-06
1466.35	1.2803e-05	1.1127e-06
1468.4	1.2761e-05	1.106e-06
1470.45	1.2724e-05	1.1005e-06
1472.5	1.2692e-05	1.0949e-06
1474.55	1.2656e-05	1.0882e-06
1476.59	1.2614e-05	1.0849e-06
1478.64	1.2572e-05	1.0759e-06
1480.69	1.2546e-05	1.0737e-06
1482.74	1.2504e-05	1.0637e-06
1484.79	1.2467e-05	1.0637e-06
1486.83	1.243e-05	1.0537e-06
1488.88	1.2393e-05	1.0492e-06
1490.93	1.2362e-05	1.0458e-06
1492.98	1.2325e-05	1.0392e-06
1495.02	1.2304e-05	1.0358e-06
1497.07	1.2262e-05	1.0314e-06
1499.12	1.2236e-05	1.0269e-06
1501.17	1.2215e-05	1.0213e-06
1503.22	1.2178e-05	1.0158e-06
1505.26	1.2142e-05	1.0124e-06
1507.31	1.212e-05	1.008e-06
1509.36	1.2089e-05	1.0046e-06
1511.41	1.2063e-05	9.9905e-07
1513.46	1.2037e-05	9.957e-07
1515.5	1.201e-05	9.9459e-07
1517.55	1.1989e-05	9.9013e-07
1519.6	1.1953e-05	9.8456e-07
1521.65	1.1921e-05	9.801e-07
1523.7	1.1905e-05	9.801e-07
1525.74	1.1879e-05	9.7453e-07
1527.79	1.1842e-05	9.7007e-07
1529.84	1.1816e-05	9.6561e-07
1531.89	1.18e-05	9.645e-07
1533.94	1.1769e-05	9.6227e-07
1535.98	1.1753e-05	9.6004e-07
1538.03	1.1732e-05	9.5558e-07
1540.08	1.1701e-05	9.5335e-07
1542.13	1.168e-05	9.5112e-07
1544.18	1.1659e-05	9.4666e-07
1546.22	1.1643e-05	9.4221e-07
1548.27	1.1617e-05	9.4221e-07
1550.32	1.1591e-05	9.3886e-07
1552.37	1.158e-05	9.3552e-07
1554.42	1.1564e-05	9.3552e-07
1556.46	1.1538e-05	9.3218e-07
1558.51	1.1528e-05	9.3218e-07
1560.56	1.1512e-05	9.3106e-07
1562.61	1.1502e-05	9.2995e-07
1564.66	1.1475e-05	9.2549e-07
1566.7	1.1459e-05	9.266e-07
1568.75	1.1444e-05	9.2549e-07
1570.8	1.1438e-05	9.2438e-07
1572.85	1.1423e-05	9.2549e-07
1574.9	1.1412e-05	9.2326e-07
1576.94	1.1402e-05	9.2438e-07
1578.99	1.1396e-05	9.2438e-07
1581.04	1.1381e-05	9.2326e-07
1583.09	1.1386e-05	9.2438e-07
1585.14	1.1365e-05	9.2438e-07
1587.18	1.1355e-05	9.2326e-07
1589.23	1.1344e-05	9.266e-07
1591.28	1.1339e-05	9.2883e-07
1593.33	1.1334e-05	9.2772e-07
1595.38	1.1334e-05	9.2995e-07
1597.42	1.1323e-05	9.3106e-07
1599.47	1.1323e-05	9.3441e-07
1601.52	1.1328e-05	9.3552e-07
1603.57	1.1339e-05	9.3775e-07
1605.62	1.1328e-05	9.3775e-07
1607.66	1.1334e-05	9.4109e-07
1609.71	1.1323e-05	9.4555e-07
1611.76	1.1334e-05	9.5112e-07
1613.81	1.1344e-05	9.5112e-07
1615.86	1.1349e-05	9.5224e-07
1617.9	1.1349e-05	9.5335e-07
1619.95	1.1349e-05	9.5335e-07
1622	1.1344e-05	9.5447e-07
1624.05	1.1339e-05	9.5335e-07
1626.1	1.1334e-05	9.5558e-07
1628.14	1.1339e-05	9.5781e-07
1630.19	1.1339e-05	9.6004e-07
1632.24	1.1344e-05	9.6227e-07
1634.29	1.1339e-05	9.6338e-07
1636.34	1.1339e-05	9.6338e-07
1638.38	1.1334e-05	9.6227e-07
1640.43	1.1334e-05	9.6227e-07
1642.48	1.1323e-05	9.6561e-07
1644.53	1.1313e-05	9.6338e-07
1646.58	1.1302e-05	9.6227e-07
1648.62	1.1307e-05	9.6784e-07
1650.67	1.1307e-05	9.6784e-07
1652.72	1.1313e-05	9.6673e-07
1654.77	1.1313e-05	9.6561e-07
1656.82	1.1302e-05	9.6784e-07
1658.86	1.1292e-05	9.645e-07
1660.91	1.1281e-05	9.6004e-07
1662.96	1.1271e-05	9.6004e-07
1665.01	1.1265e-05	9.5781e-07
1667.06	1.126e-05	9.5781e-07
1669.1	1.126e-05	9.567e-07
1671.15	1.125e-05	9.567e-07
1673.2	1.1239e-05	9.5447e-07
1675.25	1.1229e-05	9.5447e-07
1677.3	1.1223e-05	9.5001e-07
1679.34	1.1202e-05	9.4666e-07
1681.39	1.1208e-05	9.4778e-07
1683.44	1.1187e-05	9.4666e-07
1685.49	1.1176e-05	9.4555e-07
1687.54	1.1166e-05	9.4555e-07
1689.58	1.115e-05	9.3998e-07
1691.63	1.115e-05	9.3663e-07
1693.68	1.1145e-05	9.3775e-07
1695.73	1.1129e-05	9.3218e-07
1697.78	1.1113e-05	9.3106e-07
1699.82	1.1098e-05	9.266e-07
1701.87	1.1087e-05	9.266e-07
1703.92	1.1071e-05	9.2326e-07
1705.97	1.1061e-05	9.2215e-07
1708.02	1.1045e-05	9.1992e-07
1710.06	1.1024e-05	9.1769e-07
1712.11	1.1019e-05	9.1435e-07
1714.16	1.1003e-05	9.11e-07
1716.21	1.0987e-05	9.0877e-07
1718.26	1.0972e-05	9.0543e-07
1720.3	1.0961e-05	9.0654e-07
1722.35	1.0951e-05	9.0432e-07
1724.4	1.0924e-05	9.0097e-07
1726.45	1.0919e-05	8.9986e-07
1728.49	1.0898e-05	8.954e-07
1730.54	1.0893e-05	8.954e-07
1732.59	1.0877e-05	8.9206e-07
1734.64	1.0861e-05	8.9429e-07
1736.69	1.0835e-05	8.9094e-07
1738.73	1.0825e-05	8.8983e-07
1740.78	1.0804e-05	8.8648e-07
1742.83	1.0788e-05	8.8648e-07
1744.88	1.0783e-05	8.8426e-07
1746.93	1.0762e-05	8.8314e-07
1748.97	1.0751e-05	8.8203e-07
1751.02	1.0735e-05	8.8203e-07
1753.07	1.0714e-05	8.8091e-07
1755.12	1.0709e-05	8.798e-07
1757.17	1.0688e-05	8.7422e-07
1759.21	1.0683e-05	8.7422e-07
1761.26	1.0662e-05	8.7422e-07
1763.31	1.0646e-05	8.7088e-07
1765.36	1.063e-05	8.72e-07
1767.41	1.0604e-05	8.7088e-07
1769.45	1.0589e-05	8.6865e-07
1771.5	1.0583e-05	8.6977e-07
1773.55	1.0562e-05	8.6977e-07
1775.6	1.0552e-05	8.6754e-07
1777.65	1.0547e-05	8.6865e-07
1779.69	1.0526e-05	8.6531e-07
1781.74	1.051e-05	8.6531e-07
1783.79	1.0494e-05	8.6531e-07
1785.84	1.0489e-05	8.6419e-07
1787.89	1.0463e-05	8.6419e-07
1789.93	1.0452e-05	8.6197e-07
1791.98	1.0436e-05	8.5974e-07
1794.03	1.0421e-05	8.6085e-07
1796.08	1.04e-05	8.6197e-07
1798.13	1.0384e-05	8.6085e-07
1800.17	1.0379e-05	8.6085e-07
1802.22	1.0358e-05	8.5639e-07
1804.27	1.0332e-05	8.6085e-07
1806.32	1.0332e-05	8.5974e-07
1808.37	1.0316e-05	8.5974e-07
1810.41	1.03e-05	8.5639e-07
1812.46	1.0295e-05	8.5751e-07
1814.51	1.0279e-05	8.5639e-07
1816.56	1.0258e-05	8.5528e-07
1818.61	1.0242e-05	8.5751e-07
1820.65	1.0232e-05	8.5528e-07
1822.7	1.0221e-05	8.5194e-07
1824.75	1.0211e-05	8.5194e-07
1826.8	1.0195e-05	8.4859e-07
1828.85	1.0185e-05	8.4859e-07
1830.89	1.0169e-05	8.5194e-07
1832.94	1.0148e-05	8.4525e-07
1834.99	1.0143e-05	8.4748e-07
1837.04	1.0122e-05	8.4748e-07
1839.09	1.0111e-05	8.4525e-07
1841.13	1.0095e-05	8.4525e-07
1843.18	1.0085e-05	8.4525e-07
1845.23	1.0064e-05	8.4191e-07
1847.28	1.0053e-05	8.4191e-07
1849.33	1.0032e-05	8.4079e-07
1851.37	1.0022e-05	8.3856e-07
1853.42	1.0001e-05	8.3633e-07
1855.47	9.9852e-06	8.3633e-07
1857.52	9.9642e-06	8.3633e-07
1859.57	9.9537e-06	8.3522e-07
1861.61	9.9432e-06	8.341e-07
1863.66	9.9328e-06	8.3745e-07
1865.71	9.917e-06	8.3633e-07
1867.76	9.917e-06	8.3968e-07
1869.81	9.9065e-06	8.3745e-07
1871.85	9.8908e-06	8.3856e-07
1873.9	9.8855e-06	8.3968e-07
1875.95	9.8646e-06	8.3745e-07
1878	9.8541e-06	8.3856e-07
1880.05	9.8436e-06	8.3633e-07
1882.09	9.8331e-06	8.3745e-07
1884.14	9.8173e-06	8.3856e-07
1886.19	9.8173e-06	8.4079e-07
1888.24	9.7963e-06	8.3745e-07
1890.29	9.7911e-06	8.3968e-07
1892.33	9.7806e-06	8.4079e-07
1894.38	9.7806e-06	8.3745e-07
1896.43	9.7806e-06	8.3856e-07
1898.48	9.7596e-06	8.3968e-07
1900.53	9.7544e-06	8.4191e-07
1902.57	9.7544e-06	8.4079e-07
1904.62	9.7386e-06	8.3968e-07
1906.67	9.7282e-06	8.4191e-07
1908.72	9.7334e-06	8.4302e-07
1910.77	9.7124e-06	8.4191e-07
1912.81	9.7072e-06	8.4414e-07
1914.86	9.7019e-06	8.4302e-07
1916.91	9.6914e-06	8.4636e-07
1918.96	9.6914e-06	8.4636e-07
1921	9.6862e-06	8.4748e-07
1923.05	9.6599e-06	8.4525e-07
1925.1	9.6547e-06	8.4859e-07
1927.15	9.6547e-06	8.4859e-07
1929.2	9.6547e-06	8.4748e-07
1931.24	9.6337e-06	8.4748e-07
1933.29	9.6337e-06	8.4525e-07
1935.34	9.6232e-06	8.4414e-07
1937.39	9.6127e-06	8.4748e-07
1939.44	9.6127e-06	8.4748e-07
1941.48	9.6075e-06	8.4971e-07
1943.53	9.6022e-06	8.5082e-07
1945.58	9.6022e-06	8.5416e-07
1947.63	9.597e-06	8.4971e-07
1949.68	9.5917e-06	8.5305e-07
1951.72	9.5917e-06	8.5528e-07
1953.77	9.5865e-06	8.5639e-07
1955.82	9.5812e-06	8.5305e-07
1957.87	9.5708e-06	8.5639e-07
1959.92	9.576e-06	8.5639e-07
1961.96	9.5655e-06	8.5974e-07
1964.01	9.5655e-06	8.5974e-07
1966.06	9.5603e-06	8.5974e-07
1968.11	9.555e-06	8.6085e-07
1970.16	9.5498e-06	8.5862e-07
1972.2	9.534e-06	8.6197e-07
1974.25	9.5393e-06	8.5862e-07
1976.3	9.534e-06	8.6197e-07
1978.35	9.534e-06	8.6419e-07
1980.4	9.5288e-06	8.6419e-07
1982.44	9.5235e-06	8.5974e-07
1984.49	9.5183e-06	8.6197e-07
1986.54	9.5235e-06	8.6197e-07
1988.59	9.513e-06	8.6419e-07
1990.64	9.513e-06	8.6085e-07
1992.68	9.5183e-06	8.6308e-07
1994.73	9.5026e-06	8.6085e-07
1996.78	9.5183e-06	8.6308e-07
1998.83	9.5026e-06	8.6197e-07
2000.88	9.5026e-06	8.6642e-07
2002.92	9.4973e-06	8.6308e-07
2004.97	9.5026e-06	8.6642e-07
2007.02	9.492e-06	8.6642e-07
2009.07	9.4868e-06	8.6419e-07
2011.12	9.4868e-06	8.6419e-07
2013.16	9.4711e-06	8.6642e-07
2015.21	9.4763e-06	8.6531e-07
2017.26	9.4763e-06	8.6642e-07
2019.31	9.4711e-06	8.6531e-07
2021.36	9.4606e-06	8.6531e-07
2023.4	9.4658e-06	8.6642e-07
2025.45	9.4501e-06	8.6642e-07
2027.5	9.4553e-06	8.6531e-07
2029.55	9.4448e-06	8.6419e-07
2031.6	9.4396e-06	8.6197e-07
2033.64	9.4343e-06	8.6419e-07
2035.69	9.4343e-06	8.6531e-07
2037.74	9.4291e-06	8.6419e-07
2039.79	9.4186e-06	8.6085e-07
2041.84	9.4029e-06	8.5974e-07
2043.88	9.4029e-06	8.6085e-07
2045.93	9.4029e-06	8.6085e-07
2047.98	9.3871e-06	8.5974e-07
2050.03	9.3819e-06	8.6085e-07
2052.08	9.3766e-06	8.5974e-07
2054.12	9.3766e-06	8.5528e-07
2056.17	9.3609e-06	8.5416e-07
2058.22	9.3661e-06	8.5416e-07
2060.27	9.3504e-06	8.5416e-07
2062.32	9.3452e-06	8.5194e-07
2064.36	9.3399e-06	8.5082e-07
2066.41	9.3347e-06	8.5194e-07
2068.46	9.3347e-06	8.5305e-07
2070.51	9.3242e-06	8.4748e-07
2072.56	9.3084e-06	8.5082e-07
2074.6	9.3084e-06	8.4748e-07
2076.65	9.3032e-06	8.4636e-07
2078.7	9.3032e-06	8.4748e-07
2080.75	9.2979e-06	8.4636e-07
2082.8	9.2979e-06	8.4636e-07
2084.84	9.2874e-06	8.4525e-07
2086.89	9.2822e-06	8.4525e-07
2088.94	9.277e-06	8.4859e-07
2090.99	9.2665e-06	8.4525e-07
2093.04	9.2665e-06	8.4302e-07
2095.08	9.2612e-06	8.4079e-07
2097.13	9.256e-06	8.4302e-07
2099.18	9.2507e-06	8.4191e-07
2101.23	9.2402e-06	8.3968e-07
2103.28	9.235e-06	8.3968e-07
2105.32	9.235e-06	8.3633e-07
2107.37	9.2245e-06	8.341e-07
2109.42	9.2192e-06	8.3522e-07
2111.47	9.2035e-06	8.3187e-07
2113.52	9.1982e-06	8.341e-07
2115.56	9.1878e-06	8.2853e-07
2117.61	9.1878e-06	8.2853e-07
2119.66	9.1668e-06	8.2742e-07
2121.71	9.172e-06	8.2742e-07
2123.75	9.1563e-06	8.2407e-07
2125.8	9.1458e-06	8.2407e-07
2127.85	9.1353e-06	8.2184e-07
2129.9	9.13e-06	8.185e-07
2131.95	9.1196e-06	8.1962e-07
2133.99	9.1091e-06	8.1739e-07
2136.04	9.0986e-06	8.1627e-07
2138.09	9.0933e-06	8.1627e-07
2140.14	9.0881e-06	8.1293e-07
2142.19	9.0723e-06	8.1404e-07
2144.23	9.0776e-06	8.0959e-07
2146.28	9.0671e-06	8.0847e-07
2148.33	9.0566e-06	8.0959e-07
2150.38	9.0514e-06	8.0736e-07
2152.43	9.0461e-06	8.0959e-07
2154.47	9.0356e-06	8.0513e-07
2156.52	9.0304e-06	8.0401e-07
2158.57	9.0146e-06	8.029e-07
2160.62	9.0094e-06	7.9956e-07
2162.67	9.0094e-06	7.9844e-07
2164.71	9.0041e-06	7.9844e-07
2166.76	8.9936e-06	7.9621e-07
2168.81	8.9936e-06	7.9398e-07
2170.86	8.9831e-06	7.9398e-07
2172.91	8.9831e-06	7.9175e-07
2174.95	8.9726e-06	7.8841e-07
2177	8.9674e-06	7.873e-07
2179.05	8.9569e-06	7.8507e-07
2181.1	8.9569e-06	7.8507e-07
2183.15	8.9517e-06	7.8172e-07
2185.19	8.9359e-06	7.8061e-07
2187.24	8.9254e-06	7.7504e-07
2189.29	8.9149e-06	7.7615e-07
2191.34	8.9044e-06	7.7615e-07
2193.39	8.8887e-06	7.7281e-07
2195.43	8.8887e-06	7.6947e-07
2197.48	8.8782e-06	7.6612e-07
2199.53	8.8677e-06	7.6501e-07
2201.58	8.852e-06	7.6278e-07
2203.63	8.8467e-06	7.6055e-07
2205.67	8.8362e-06	7.6166e-07
2207.72	8.8415e-06	7.5832e-07
2209.77	8.8258e-06	7.5498e-07
2211.82	8.8205e-06	7.5386e-07
2213.87	8.8048e-06	7.5163e-07
2215.91	8.7995e-06	7.494e-07
2217.96	8.7838e-06	7.5052e-07
2220.01	8.7733e-06	7.4495e-07
2222.06	8.7628e-06	7.4383e-07
2224.11	8.7523e-06	7.416e-07
2226.15	8.7366e-06	7.4049e-07
2228.2	8.7208e-06	7.3603e-07
2230.25	8.7156e-06	7.3492e-07
2232.3	8.6998e-06	7.3046e-07
2234.35	8.6946e-06	7.338e-07
2236.39	8.6893e-06	7.3046e-07
2238.44	8.6789e-06	7.2823e-07
2240.49	8.6684e-06	7.2489e-07
2242.54	8.6579e-06	7.2489e-07
2244.59	8.6526e-06	7.2377e-07
2246.63	8.6526e-06	7.2154e-07
2248.68	8.6316e-06	7.2043e-07
2250.73	8.6316e-06	7.182e-07
2252.78	8.6159e-06	7.1709e-07
2254.83	8.6002e-06	7.1597e-07
2256.87	8.6002e-06	7.1263e-07
2258.92	8.5897e-06	7.1151e-07
2260.97	8.5844e-06	7.104e-07
2263.02	8.5792e-06	7.0706e-07
2265.07	8.5634e-06	7.0483e-07
2267.11	8.5582e-06	7.0483e-07
2269.16	8.5477e-06	7.0371e-07
2271.21	8.5424e-06	7.0037e-07
2273.26	8.5319e-06	7.0037e-07
2275.31	8.5267e-06	6.9926e-07
2277.35	8.511e-06	6.9814e-07
2279.4	8.5162e-06	6.9703e-07
2281.45	8.5005e-06	6.9591e-07
2283.5	8.4952e-06	6.9368e-07
2285.55	8.49e-06	6.8922e-07
2287.59	8.4795e-06	6.8811e-07
2289.64	8.4742e-06	6.8922e-07
2291.69	8.469e-06	6.8365e-07
2293.74	8.4585e-06	6.8477e-07
2295.79	8.4375e-06	6.8365e-07
2297.83	8.4427e-06	6.7808e-07
2299.88	8.427e-06	6.7808e-07
2301.93	8.4218e-06	6.7696e-07
2303.98	8.406e-06	6.7585e-07
2306.03	8.4008e-06	6.7362e-07
2308.07	8.3903e-06	6.6916e-07
2310.12	8.3798e-06	6.6916e-07
2312.17	8.3693e-06	6.6582e-07
2314.22	8.3641e-06	6.6359e-07
2316.26	8.3536e-06	6.6471e-07
2318.31	8.3483e-06	6.6248e-07
2320.36	8.3378e-06	6.5913e-07
2322.41	8.3273e-06	6.5802e-07
2324.46	8.3273e-06	6.569e-07
2326.5	8.3168e-06	6.5802e-07
2328.55	8.3011e-06	6.5468e-07
2330.6	8.2958e-06	6.5468e-07
2332.65	8.2801e-06	6.5133e-07
2334.7	8.2854e-06	6.5022e-07
2336.74	8.2696e-06	6.5022e-07
2338.79	8.2644e-06	6.5133e-07
2340.84	8.2591e-06	6.4687e-07
2342.89	8.2539e-06	6.4687e-07
2344.94	8.2434e-06	6.4465e-07
2346.98	8.2381e-06	6.4465e-07
2349.03	8.2224e-06	6.4242e-07
2351.08	8.2276e-06	6.413e-07
2353.13	8.2119e-06	6.413e-07
2355.18	8.2067e-06	6.3907e-07
2357.22	8.2067e-06	6.3685e-07
2359.27	8.2014e-06	6.3685e-07
2361.32	8.1909e-06	6.3573e-07
2363.37	8.1752e-06	6.335e-07
2365.42	8.1752e-06	6.3127e-07
2367.46	8.1647e-06	6.3127e-07
2369.51	8.1594e-06	6.2904e-07
2371.56	8.1542e-06	6.2682e-07
2373.61	8.1385e-06	6.2682e-07
2375.66	8.1332e-06	6.2459e-07
2377.7	8.1332e-06	6.2347e-07
2379.75	8.1175e-06	6.2236e-07
2381.8	8.1227e-06	6.2013e-07
2383.85	8.1122e-06	6.179e-07
2385.9	8.1017e-06	6.179e-07
2387.94	8.0965e-06	6.1678e-07
2389.99	8.086e-06	6.1344e-07
2392.04	8.0808e-06	6.1344e-07
2394.09	8.0808e-06	6.1344e-07
2396.14	8.0755e-06	6.1121e-07
2398.18	8.065e-06	6.101e-07
2400.23	8.0598e-06	6.0787e-07
2402.28	8.0493e-06	6.0453e-07
2404.33	8.044e-06	6.0564e-07
2406.38	8.0335e-06	6.0341e-07
2408.42	8.0283e-06	6.0341e-07
2410.47	8.0283e-06	6.0341e-07
2412.52	8.0125e-06	6.0118e-07
2414.57	8.0073e-06	6.023e-07
2416.62	8.002e-06	6.0007e-07
2418.66	7.9968e-06	5.9672e-07
2420.71	7.9863e-06	5.9895e-07
2422.76	7.9863e-06	5.9784e-07
2424.81	7.9706e-06	5.9561e-07
2426.86	7.9653e-06	5.9338e-07
2428.9	7.9653e-06	5.9338e-07
2430.95	7.9548e-06	5.9227e-07
2433	7.9443e-06	5.9004e-07
2435.05	7.9338e-06	5.8892e-07
2437.1	7.9338e-06	5.9004e-07
2439.14	7.9286e-06	5.8781e-07
2441.19	7.9181e-06	5.8558e-07
2443.24	7.9129e-06	5.8558e-07
2445.29	7.9024e-06	5.8335e-07
2447.34	7.8919e-06	5.8112e-07
2449.38	7.8814e-06	5.8112e-07
2451.43	7.8761e-06	5.7889e-07
2453.48	7.8709e-06	5.7778e-07
2455.53	7.8604e-06	5.7666e-07
2457.58	7.8446e-06	5.7666e-07
2459.62	7.8499e-06	5.7332e-07
2461.67	7.8289e-06	5.7109e-07
2463.72	7.8237e-06	5.6775e-07
2465.77	7.8027e-06	5.6775e-07
2467.82	7.8027e-06	5.6775e-07
2469.86	7.7869e-06	5.644e-07
2471.91	7.7869e-06	5.6552e-07
2473.96	7.7765e-06	5.6218e-07
2476.01	7.7712e-06	5.6218e-07
2478.06	7.7555e-06	5.6106e-07
2480.1	7.7502e-06	5.5995e-07
2482.15	7.7397e-06	5.5883e-07
2484.2	7.7397e-06	5.566e-07
2486.25	7.7345e-06	5.5438e-07
2488.3	7.7135e-06	5.566e-07
2490.34	7.7135e-06	5.5103e-07
2492.39	7.6978e-06	5.4992e-07
2494.44	7.6925e-06	5.5103e-07
2496.49	7.682e-06	5.488e-07
2498.54	7.6715e-06	5.488e-07
2500.58	7.661e-06	5.4657e-07
2502.63	7.661e-06	5.4657e-07
2504.68	7.661e-06	5.4434e-07
2506.73	7.6505e-06	5.4323e-07
2508.77	7.6453e-06	5.4323e-07
2510.82	7.6348e-06	5.4212e-07
2512.87	7.64e-06	5.3989e-07
2514.92	7.6243e-06	5.41e-07
2516.97	7.6191e-06	5.3877e-07
2519.01	7.6138e-06	5.3989e-07
2521.06	7.6138e-06	5.3766e-07
2523.11	7.6033e-06	5.3989e-07
2525.16	7.5981e-06	5.3654e-07
2527.21	7.5928e-06	5.3543e-07
2529.25	7.5823e-06	5.3543e-07
2531.3	7.5718e-06	5.332e-07
2533.35	7.5666e-06	5.3431e-07
2535.4	7.5561e-06	5.3097e-07
2537.45	7.5456e-06	5.3097e-07
2539.49	7.5456e-06	5.2874e-07
2541.54	7.5351e-06	5.2986e-07
2543.59	7.5299e-06	5.332e-07
2545.64	7.5246e-06	5.2874e-07
2547.69	7.5141e-06	5.254e-07
2549.73	7.5089e-06	5.2205e-07
2551.78	7.4931e-06	5.2428e-07
2553.83	7.4931e-06	5.254e-07
2555.88	7.4827e-06	5.2317e-07
2557.93	7.4827e-06	5.2317e-07
2559.97	7.4669e-06	5.1983e-07
2562.02	7.4617e-06	5.1871e-07
2564.07	7.4617e-06	5.176e-07
2566.12	7.4459e-06	5.1648e-07
2568.17	7.4354e-06	5.1648e-07
2570.21	7.4354e-06	5.1648e-07
2572.26	7.4302e-06	5.1314e-07
2574.31	7.4249e-06	5.1537e-07
2576.36	7.4144e-06	5.1314e-07
2578.41	7.4092e-06	5.1091e-07
2580.45	7.3987e-06	5.1091e-07
2582.5	7.3987e-06	5.0868e-07
2584.55	7.383e-06	5.0757e-07
2586.6	7.3777e-06	5.1091e-07
2588.65	7.3725e-06	5.0757e-07
2590.69	7.3725e-06	5.0757e-07
2592.74	7.362e-06	5.0534e-07
2594.79	7.362e-06	5.02e-07
2596.84	7.3567e-06	5.0311e-07
2598.89	7.3567e-06	5.0088e-07
2600.93	7.341e-06	4.9977e-07
2602.98	7.3358e-06	4.9865e-07
2605.03	7.3305e-06	4.9865e-07
2607.08	7.32e-06	4.9754e-07
2609.13	7.3148e-06	4.9865e-07
2611.17	7.3148e-06	4.9531e-07
2613.22	7.299e-06	4.9642e-07
2615.27	7.299e-06	4.9531e-07
2617.32	7.299e-06	4.9308e-07
2619.37	7.2833e-06	4.9308e-07
2621.41	7.2885e-06	4.9196e-07
2623.46	7.278e-06	4.9308e-07
2625.51	7.278e-06	4.9196e-07
2627.56	7.2728e-06	4.8862e-07
2629.61	7.2675e-06	4.9085e-07
2631.65	7.257e-06	4.8862e-07
2633.7	7.257e-06	4.8862e-07
2635.75	7.2518e-06	4.8639e-07
2637.8	7.2518e-06	4.8528e-07
2639.85	7.2466e-06	4.8528e-07
2641.89	7.2466e-06	4.8416e-07
2643.94	7.2308e-06	4.8194e-07
2645.99	7.2308e-06	4.8305e-07
2648.04	7.2308e-06	4.8305e-07
2650.09	7.2203e-06	4.8305e-07
2652.13	7.2203e-06	4.8194e-07
2654.18	7.2151e-06	4.7859e-07
2656.23	7.2046e-06	4.7971e-07
2658.28	7.2046e-06	4.8082e-07
2660.33	7.1993e-06	4.7971e-07
2662.37	7.1993e-06	4.7859e-07
2664.42	7.1993e-06	4.7859e-07
2666.47	7.1941e-06	4.7748e-07
2668.52	7.1784e-06	4.7748e-07
2670.57	7.1836e-06	4.7636e-07
2672.61	7.1731e-06	4.719e-07
2674.66	7.1679e-06	4.7302e-07
2676.71	7.1626e-06	4.719e-07
2678.76	7.1574e-06	4.719e-07
2680.81	7.1521e-06	4.6745e-07
2682.85	7.1521e-06	4.6968e-07
2684.9	7.1469e-06	4.6968e-07
2686.95	7.1364e-06	4.6968e-07
2689	7.1364e-06	4.6745e-07
2691.05	7.1311e-06	4.6745e-07
2693.09	7.1259e-06	4.6522e-07
2695.14	7.1206e-06	4.6522e-07
2697.19	7.1206e-06	4.6299e-07
2699.24	7.1102e-06	4.641e-07
2701.29	7.1102e-06	4.641e-07
2703.33	7.1049e-06	4.6299e-07
2705.38	7.0997e-06	4.6299e-07
2707.43	7.1102e-06	4.6187e-07
2709.48	7.0944e-06	4.5965e-07
2711.53	7.0944e-06	4.6076e-07
2713.57	7.0997e-06	4.6076e-07
2715.62	7.0997e-06	4.5965e-07
2717.67	7.0944e-06	4.5965e-07
2719.72	7.0944e-06	4.5742e-07
2721.77	7.0892e-06	4.5853e-07
2723.81	7.0892e-06	4.5853e-07
2725.86	7.0787e-06	4.5519e-07
2727.91	7.0787e-06	4.5519e-07
2729.96	7.0787e-06	4.563e-07
2732.01	7.0734e-06	4.5519e-07
2734.05	7.0682e-06	4.5296e-07
2736.1	7.0734e-06	4.5519e-07
2738.15	7.0682e-06	4.5407e-07
2740.2	7.0682e-06	4.563e-07
2742.24	7.0682e-06	4.5407e-07
2744.29	7.0734e-06	4.5296e-07
2746.34	7.0839e-06	4.5519e-07
2748.39	7.0839e-06	4.5519e-07
2750.44	7.0839e-06	4.5519e-07
2752.48	7.0839e-06	4.563e-07
2754.53	7.0839e-06	4.563e-07
2756.58	7.0839e-06	4.563e-07
2758.63	7.0944e-06	4.5742e-07
2760.68	7.0944e-06	4.563e-07
2762.72	7.0997e-06	4.5742e-07
2764.77	7.1049e-06	4.5742e-07
2766.82	7.1049e-06	4.5742e-07
2768.87	7.1049e-06	4.5853e-07
2770.92	7.1102e-06	4.5853e-07
2772.96	7.1102e-06	4.5965e-07
2775.01	7.1206e-06	4.5965e-07
2777.06	7.1311e-06	4.6187e-07
2779.11	7.1574e-06	4.6633e-07
2781.16	7.1731e-06	4.6745e-07
2783.2	7.1888e-06	4.6968e-07
2785.25	7.2046e-06	4.7525e-07
2787.3	7.2098e-06	4.7636e-07
2789.35	7.2151e-06	4.7748e-07
2791.4	7.2308e-06	4.7859e-07
2793.44	7.2466e-06	4.7971e-07
2795.49	7.257e-06	4.8082e-07
2797.54	7.278e-06	4.8305e-07
2799.59	7.2885e-06	4.8416e-07
2801.64	7.3148e-06	4.8528e-07
2803.68	7.32e-06	4.8751e-07
2805.73	7.3515e-06	4.9308e-07
2807.78	7.383e-06	4.9642e-07
2809.83	7.3987e-06	5.0422e-07
2811.88	7.4144e-06	5.0422e-07
2813.92	7.4197e-06	5.0757e-07
2815.97	7.4354e-06	5.0645e-07
2818.02	7.4564e-06	5.1091e-07
2820.07	7.4827e-06	5.1648e-07
2822.12	7.5089e-06	5.1871e-07
2824.16	7.5404e-06	5.2205e-07
2826.21	7.5561e-06	5.2986e-07
2828.26	7.5876e-06	5.332e-07
2830.31	7.6191e-06	5.3654e-07
2832.36	7.6243e-06	5.3766e-07
2834.4	7.64e-06	5.3877e-07
2836.45	7.6505e-06	5.3654e-07
2838.5	7.6558e-06	5.41e-07
2840.55	7.6663e-06	5.41e-07
2842.6	7.6768e-06	5.4212e-07
2844.64	7.6768e-06	5.4434e-07
2846.69	7.682e-06	5.4212e-07
2848.74	7.703e-06	5.4434e-07
2850.79	7.724e-06	5.4992e-07
2852.84	7.7502e-06	5.4992e-07
2854.88	7.7555e-06	5.5103e-07
2856.93	7.7765e-06	5.5326e-07
2858.98	7.7869e-06	5.5772e-07
2861.03	7.8027e-06	5.6329e-07
2863.08	7.8237e-06	5.6552e-07
2865.12	7.8342e-06	5.6886e-07
2867.17	7.8446e-06	5.7332e-07
2869.22	7.8656e-06	5.7555e-07
2871.27	7.8761e-06	5.8001e-07
2873.32	7.8866e-06	5.8335e-07
2875.36	7.8919e-06	5.8558e-07
2877.41	7.9076e-06	5.8892e-07
2879.46	7.9076e-06	5.9004e-07
2881.51	7.9233e-06	5.9338e-07
2883.56	7.9286e-06	5.9672e-07
2885.6	7.9338e-06	5.9672e-07
2887.65	7.9443e-06	5.9895e-07
2889.7	7.9443e-06	5.9784e-07
2891.75	7.9496e-06	5.9895e-07
2893.8	7.9601e-06	6.023e-07
2895.84	7.9653e-06	6.0453e-07
2897.89	7.9811e-06	6.0675e-07
2899.94	7.9968e-06	6.0898e-07
2901.99	8.0073e-06	6.1121e-07
2904.04	8.0125e-06	6.1567e-07
2906.08	8.023e-06	6.1567e-07
2908.13	8.0283e-06	6.179e-07
2910.18	8.0493e-06	6.179e-07
2912.23	8.0493e-06	6.2013e-07
2914.28	8.065e-06	6.2124e-07
2916.32	8.0702e-06	6.2459e-07
2918.37	8.0755e-06	6.2347e-07
2920.42	8.0808e-06	6.2347e-07
2922.47	8.086e-06	6.2347e-07
2924.52	8.086e-06	6.2124e-07
2926.56	8.0965e-06	6.2236e-07
2928.61	8.0965e-06	6.2124e-07
2930.66	8.1017e-06	6.2013e-07
2932.71	8.0965e-06	6.1901e-07
2934.75	8.1017e-06	6.2013e-07
2936.8	8.0965e-06	6.1678e-07
2938.85	8.0965e-06	6.1456e-07
2940.9	8.0912e-06	6.1233e-07
2942.95	8.0965e-06	6.1121e-07
2944.99	8.0912e-06	6.0898e-07
2947.04	8.086e-06	6.101e-07
2967.52	8.0702e-06	5.9784e-07
2969.57	8.0702e-06	5.9895e-07
2971.62	8.0702e-06	6.0007e-07
2973.67	8.0702e-06	5.9784e-07
2975.71	8.0702e-06	5.9784e-07
2977.76	8.065e-06	5.9672e-07
2979.81	8.065e-06	5.9672e-07
2981.86	8.0545e-06	5.9561e-07
2983.91	8.0545e-06	5.9672e-07
2985.95	8.0545e-06	5.945e-07
2988	8.0493e-06	5.945e-07
2990.05	8.0493e-06	5.9672e-07
2992.1	8.044e-06	5.9561e-07
2994.15	8.0388e-06	5.9561e-07
2996.19	8.0388e-06	5.9338e-07
2998.24	8.0388e-06	5.9338e-07
3000.29	8.0283e-06	5.9338e-07
3002.34	8.0283e-06	5.9561e-07
3004.39	8.023e-06	5.9561e-07
3006.43	8.0178e-06	5.9672e-07
3008.48	8.0178e-06	5.945e-07
3010.53	8.0178e-06	5.9561e-07
3012.58	8.0073e-06	5.9672e-07
3014.63	8.0073e-06	5.9561e-07
3016.67	8.002e-06	5.945e-07
3018.72	7.9968e-06	5.945e-07
3020.77	7.9916e-06	5.9338e-07
3022.82	7.9916e-06	5.945e-07
3024.87	7.9863e-06	5.9227e-07
3026.91	7.9916e-06	5.9561e-07
3028.96	7.9811e-06	5.9561e-07
3031.01	7.9863e-06	5.9561e-07
3033.06	7.9916e-06	5.9561e-07
3035.11	7.9968e-06	5.9672e-07
3037.15	7.9916e-06	5.9338e-07
3039.2	8.002e-06	5.9672e-07
3041.25	7.9968e-06	5.945e-07
3043.3	8.002e-06	5.945e-07
3045.35	7.9968e-06	5.9895e-07
3047.39	8.002e-06	5.9784e-07
3049.44	7.9916e-06	5.9784e-07
3051.49	7.9916e-06	5.9784e-07
3053.54	7.9863e-06	5.9672e-07
3055.59	7.9916e-06	5.9895e-07
3057.63	7.9811e-06	5.9784e-07
3059.68	7.9811e-06	5.9784e-07
3061.73	7.9811e-06	5.945e-07
3063.78	7.9706e-06	5.945e-07
3065.83	7.9706e-06	5.9338e-07
3067.87	7.9601e-06	5.9338e-07
3069.92	7.9653e-06	5.9338e-07
3071.97	7.9548e-06	5.9115e-07
3074.02	7.9443e-06	5.9227e-07
3076.07	7.9443e-06	5.9115e-07
3078.11	7.9338e-06	5.9227e-07
3080.16	7.9338e-06	5.9227e-07
3082.21	7.9286e-06	5.9227e-07
3084.26	7.9286e-06	5.9004e-07
3086.31	7.9338e-06	5.9004e-07
3088.35	7.9233e-06	5.8892e-07
3090.4	7.9181e-06	5.9004e-07
3092.45	7.9181e-06	5.9115e-07
3094.5	7.9181e-06	5.8892e-07
3096.55	7.9129e-06	5.9115e-07
3098.59	7.9076e-06	5.9227e-07
3100.64	7.9233e-06	5.9004e-07
3102.69	7.9129e-06	5.9004e-07
3104.74	7.9181e-06	5.9115e-07
3106.79	7.9181e-06	5.9004e-07
3108.83	7.9181e-06	5.9115e-07
3110.88	7.9181e-06	5.9115e-07
3112.93	7.9181e-06	5.9004e-07
3114.98	7.9129e-06	5.9227e-07
3117.03	7.9181e-06	5.9338e-07
3119.07	7.9181e-06	5.9338e-07
3121.12	7.9233e-06	5.9338e-07
3123.17	7.9129e-06	5.945e-07
3125.22	7.9181e-06	5.9561e-07
3127.27	7.9181e-06	5.9561e-07
3129.31	7.9181e-06	5.9338e-07
3131.36	7.9076e-06	5.9672e-07
3133.41	7.9181e-06	5.9561e-07
3135.46	7.9129e-06	5.945e-07
3137.5	7.9129e-06	5.9672e-07
3139.55	7.9181e-06	5.9561e-07
3141.6	7.9129e-06	5.945e-07
3143.65	7.9181e-06	5.9672e-07
3145.7	7.9129e-06	5.9561e-07
3147.74	7.9129e-06	5.9672e-07
3149.79	7.9233e-06	5.9784e-07
3151.84	7.9181e-06	5.9895e-07
3153.89	7.9129e-06	6.0007e-07
3155.94	7.9181e-06	5.9895e-07
3157.98	7.9233e-06	5.9672e-07
3160.03	7.9129e-06	6.0007e-07
3162.08	7.9286e-06	5.9784e-07
3164.13	7.9181e-06	5.9895e-07
3166.18	7.9233e-06	6.0007e-07
3168.22	7.9181e-06	6.0007e-07
3170.27	7.9233e-06	6.023e-07
3172.32	7.9286e-06	6.023e-07
3174.37	7.9233e-06	5.9895e-07
3176.42	7.9233e-06	6.0007e-07
3178.46	7.9233e-06	6.0007e-07
3180.51	7.9233e-06	6.0007e-07
3182.56	7.9181e-06	5.9895e-07
3184.61	7.9286e-06	6.0007e-07
3186.66	7.9233e-06	6.0007e-07
3188.7	7.9233e-06	6.0007e-07
3190.75	7.9181e-06	6.0007e-07
3192.8	7.9181e-06	5.9784e-07
3194.85	7.9181e-06	5.9895e-07
3196.9	7.9181e-06	6.023e-07
3198.94	7.9233e-06	5.9784e-07
3200.99	7.9181e-06	6.0007e-07
3203.04	7.9076e-06	6.0118e-07
3205.09	7.9129e-06	6.0007e-07
3207.14	7.9181e-06	6.0341e-07
3209.18	7.9286e-06	6.0118e-07
3211.23	7.9181e-06	6.0007e-07
3213.28	7.9233e-06	6.023e-07
3215.33	7.9233e-06	6.0007e-07
3217.38	7.9233e-06	6.0007e-07
3219.42	7.9181e-06	6.0118e-07
3221.47	7.9233e-06	6.0341e-07
3223.52	7.9233e-06	6.0453e-07
3225.57	7.9286e-06	6.0564e-07
3227.62	7.9233e-06	6.0453e-07
3229.66	7.9338e-06	6.0341e-07
3231.71	7.9338e-06	6.023e-07
3233.76	7.9233e-06	6.0341e-07
3235.81	7.9233e-06	6.0341e-07
3237.86	7.9391e-06	6.023e-07
3239.9	7.9286e-06	6.0453e-07
3241.95	7.9181e-06	6.023e-07
3244	7.9233e-06	6.0453e-07
3246.05	7.9286e-06	6.0007e-07
3248.1	7.9233e-06	5.9895e-07
3250.14	7.9233e-06	5.9895e-07
3252.19	7.9181e-06	5.9895e-07
3254.24	7.9286e-06	5.9895e-07
3256.29	7.9286e-06	5.9784e-07
3258.34	7.9233e-06	5.9784e-07
3260.38	7.9181e-06	5.9784e-07
3262.43	7.9338e-06	5.9672e-07
3264.48	7.9286e-06	6.0007e-07
3266.53	7.9391e-06	6.0007e-07
3268.58	7.9391e-06	6.0007e-07
3270.62	7.9496e-06	6.023e-07
3272.67	7.9548e-06	6.0341e-07
3274.72	7.9653e-06	6.0787e-07
3276.77	7.9758e-06	6.0898e-07
3278.82	7.9863e-06	6.101e-07
3280.86	7.9916e-06	6.0787e-07
3282.91	7.9968e-06	6.101e-07
3284.96	8.0125e-06	6.1233e-07
3287.01	8.0178e-06	6.1567e-07
3289.06	8.023e-06	6.1678e-07
3291.1	8.0283e-06	6.1567e-07
3293.15	8.0335e-06	6.1456e-07
3295.2	8.023e-06	6.1344e-07
3297.25	8.023e-06	6.1233e-07
3299.3	8.023e-06	6.101e-07
3301.34	8.0283e-06	6.1233e-07
3303.39	8.0283e-06	6.1121e-07
3305.44	8.0283e-06	6.1121e-07

## Sheet: Figure 3b RHESSI X-ray counts
Time (s)	Corrected Count Rate (s-1 detector-1)
	3-6 keV	6-12 keV	12-25 keV	25-50 keV
0	66	-28	22	-11
4	64	-24	22	-10
8	38.4	-14.4	13.2	-6
12	0	0	0	0
16	0	0	0	0
20	0	0	0	0
24	0	0	0	0
28	0	0	0	0
32	0	0	0	0
36	0	0	0	0
40	0	0	0	0
44	0	0	0	0
48	0	0	0	0
52	40	24	22	2
56	38	28	22	3
60	36	32	22	4
64	34	36	22	5
68	32	40	22	6
72	30	44	22	7
76	28	48	22	8
80	26	52	22	9
84	24	56	22	10
88	22	60	22	11
92	20	64	22	12
96	18	68	22	13
100	16	72	22	14
104	16	72	24	14
108	18	80	24	14
112	20	76	22	15
116	18	72	22	14
120	18	76	24	15
124	18	76	24	15
128	18	76	24	14
132	18	80	22	12
136	18	76	24	13
140	20	80	26	13
144	20	80	26	13
148	18	84	24	14
152	18	84	30	15
156	16	80	26	15
160	18	84	28	13
164	20	92	32	15
168	18	84	30	14
172	22	100	34	14
176	20	96	32	13
180	20	92	32	14
184	18	88	32	14
188	18	92	32	13
192	20	92	34	13
196	22	100	36	12
200	22	104	38	14
204	22	112	40	12
208	24	120	46	14
212	24	112	40	12
216	24	120	46	12
220	22	108	38	12
224	26	120	42	12
228	24	120	40	14
232	24	120	40	13
236	24	128	40	11
240	24	128	40	14
244	28	136	48	14
248	26	128	52	15
252	24	128	56	16
256	30	136	60	15
260	26	136	60	13
264	28	136	56	15
268	24	128	48	15
272	26	128	46	14
276	26	128	44	13
280	26	120	44	13
284	24	120	38	14
288	24	120	40	12
292	24	120	38	12
296	24	120	38	12
300	24	120	38	13
304	26	128	36	12
308	26.08	129.6	39.6	12.2
312	26.62	132.74	41.86	12.11
316	27.01	135.36	44.56	12.12
320	27.47	138.24	47.04	12.08
324	27.92	141.08	49.56	12.05
328	28.4	144	52	12
332	28.8	146.67	54.67	12
336	29.2	149.33	57.33	12
340	29.6	152	60	12
344	30	154.67	62.67	12
348	30.4	157.33	65.33	12
352	30.86	159.89	68.05	12
356	31.2	162.67	70.67	12
360	31.92	164.8	73.6	12
364	32	168	76	12
368	34	168	80	12
372	32	168	80	14
376	34	176	84	16
380	34	192	100	14
384	34	200	104	13
388	40	224	120	13
392	38	216	120	13
396	38	224	120	11
400	42	240	136	13
404	36	224	120	14
408	44	240	120	13
412	40	240	120	14
416	44	272	136	13
420	44	256	128	13
424	44	272	136	15
428	48	272	144	12
432	48	272	160	16
436	52	320	184	14
440	52	320	192	15
444	56	352	240	18
448	60	384	272	18
452	60	368	256	15
456	60	368	232	15
460	52	336	200	16
464	64	368	224	13
468	52	320	184	14
472	48	320	184	15
476	60	368	216	16
480	60	368	200	14
484	56	336	176	16
488	56	336	184	16
492	60	368	192	12
496	56	352	184	15
500	52	320	168	13
504	56	352	176	14
508	60	384	192	16
512	52	320	160	15
516	56	352	176	14
520	60	368	168	14
524	60	384	184	14
528	60	384	192	14
532	60	384	192	15
536	56	352	176	14
540	60	384	192	14
544	68	432	224	14
548	64	400	208	15
552	68	416	216	12
556	56	352	168	14
560	64	400	208	14
564	64	416	216	14
568	72	448	232	15
572	72	448	232	14
576	68	432	224	14
580	68	432	216	14
584	68	432	216	15
588	68	416	216	15
592	72	432	224	14
596	68	448	216	15
600	64	384	192	15
604	72	448	232	16
608	72	432	224	13
612	76	496	256	14
616	76	480	256	14
620	76	496	272	15
624	80	496	272	15
628	80	496	272	15
632	72	480	256	14
636	72	480	272	16
640	80	496	288	16
644	80	528	304	15
648	84	528	288	16
652	84	592	336	18
656	84	528	320	16
660	88	560	352	20
664	76	496	320	18
668	92	624	384	20
672	96	624	384	24
676	108	688	464	22
680	108	720	496	24
684	104	688	464	24
688	108	720	464	22
692	112	752	528	28
696	120	784	624	40
700	136	880	784	64
704	144	912	880	88
708	168	1136	1072	104
712	176	1136	1136	100
716	168	1136	1136	120
720	184	1200	1200	128
724	192	1264	1200	112
728	216	1456	1392	136
732	216	1392	1328	128
736	200	1328	1264	104
740	208	1392	1328	92
744	232	1520	1392	88
748	240	1584	1456	100
752	256	1712	1584	112
756	256	1712	1584	100
760	240	1648	1456	88
764	272	1840	1648	80
768	272	1904	1648	76
772	288	2032	1712	76
776	304	1968	1776	84
780	304	2160	1776	80
784	320	2160	1776	68
788	288	1968	1584	56
792	304	2032	1648	52
796	288	2032	1648	60
800	288	1968	1520	52
804	304	2160	1712	64
808	320	2288	1776	68
812	320	2288	1776	60
816	336	2288	1776	60
820	336	2288	1776	60
824	352	2416	1840	56
828	336	2288	1776	56
832	304	2160	1584	52
836	336	2416	1712	56
840	320	2288	1648	56
844	336	2288	1648	56
848	336	2416	1648	48
852	320	2288	1456	38
856	320	2288	1520	46
860	288	2032	1328	46
864	304	2160	1328	36
868	320	2288	1328	36
872	304	2160	1264	36
876	288	1968	1136	36
880	288	2032	1136	26
884	272	1968	1072	30
888	256	1840	1008	28
892	288	2032	1008	30
896	232	1648	848	24
900	272	1840	912	28
904	256	1776	816	22
908	256	1712	784	26
912	232	1648	752	22
916	256	1776	752	18
920	232	1648	688	18
924	216	1456	592	20
928	216	1456	592	22
932	216	1456	592	18
936	208	1392	560	18
940	184	1264	480	15
944	208	1392	528	16
948	192	1264	464	18
952	208	1328	480	16
956	192	1264	448	18
960	176	1136	400	16
964	176	1136	384	15
968	176	1136	368	16
972	192	1200	400	16
976	192	1200	368	18
980	168	1072	320	16
984	144	880	272	16
988	160	1008	320	14
992	168	1008	304	16
996	160	976	288	14
1000	160	976	288	12
1004	144	912	256	15
1008	160	1008	288	15
1012	152	944	272	14
1016	152	880	240	13
1020	144	848	240	15
1024	136	816	232	12
1028	128	784	216	16
1032	120	752	200	15
1036	120	752	208	12
1040	120	720	192	18
1044	120	688	192	18
1048	120	688	176	14
1052	120	688	168	14
1056	120	688	176	13
1060	128	720	176	15
1064	112	656	160	15
1068	120	688	160	12
1072	112	656	152	15
1076	108	624	144	14
1080	104	592	136	11
1084	104	592	128	13
1088	96	560	120	13
1092	96	528	120	12
1096	92	528	112	16
1100	84	480	104	12
1104	80	448	100	14
1108	84	480	104	13
1112	80	432	92	16
1116	84	448	92	12
1120	76	432	92	12
1124	80	432	88	13
1128	80	416	84	14
1132	80	416	80	11
1136	78.4	407.04	78.56	11.76
1140	77.18	400.23	76.51	11.62
1144	75.84	392.7	74.66	11.78
1148	74.56	385.54	72.7	11.78
1152	73.27	378.31	70.77	11.82
1156	72	371.2	68.8	11.8
1160	70.67	363.73	66.93	11.93
1164	69.33	356.27	65.07	12.07
1168	68	348.8	63.2	12.2
1172	66.67	341.33	61.33	12.33
1176	65.33	333.87	59.47	12.47
1180	64.21	326.7	57.67	12.63
1184	62.67	318.93	55.73	12.73
1188	62.4	312.96	54.24	13.04
1192	60	304	52	13
1196	64	304	52	14
1200	56	272	44	13
1204	56	256	46	11
1208	56	272	46	14
1212	56	240	42	13
1216	46	216	38	13
1220	48	224	38	13
1224	44	216	36	14
1228	46	224	38	14
1232	48	240	40	13
1236	48	224	36	11
1240	40	192	34	12
1244	48	232	38	13
1248	44	216	34	11
1252	44	192	34	15
1256	46	200	32	12
1260	40	184	30	11
1264	42	184	28	11
1268	44	200	32	14
1272	38	176	28	12
1276	42	184	28	13
1280	38	160	26	12
1284	40	168	26	14
1288	32	152	24	11
1292	34	152	24	14
1296	36	152	26	12
1300	34	144	24	14
1304	34	144	22	12
1308	30	136	20	12
1312	30	128	22	14
1316	34	144	22	14
1320	34	144	20	12
1324	30	128	20	13
1328	30	136	20	12
1332	32	136	20	13
1336	32	120	16	12
1340	32	128	22	13
1344	30	108	16	14
1348	28	112	18	12
1352	32	112	18	12
1356	32	120	18	12
1360	26	108	16	13
1364	26	108	18	16
1368	30	96	16	13
1372	28	100	16	14
1376	26	96	18	15
1380	26	92	18	15
1384	26	88	16	14
1388	28	100	16	14
1392	24	88	18	13
1396	24	88	16	14
1400	23.52	86.4	16.08	13.64
1404	23.16	85.18	15.66	13.61
1408	22.75	83.84	15.41	13.46
1412	22.37	82.56	15.07	13.38
1416	21.98	81.27	14.75	13.28
1420	21.6	80	14.4	13.2
1424	21.2	78.67	14.13	13.07
1428	20.8	77.33	13.87	12.93
1432	20.4	76	13.6	12.8
1436	20	74.67	13.33	12.67
1440	19.6	73.33	13.07	12.53
1444	19.38	72.21	12.89	12.49
1448	18.8	70.67	12.53	12.27
1452	19.28	70.4	12.72	12.56
1456	18	68	12	12
1460	22	72	14	14
1464	18	68	14	14
1468	20	68	13	14
1472	18	60	13	13
1476	20	64	14	13
1480	20	64	16	13
1484	18	64	14	14
1488	20	60	15	16
1492	18	60	14	13
1496	20	64	14	13
1500	20	64	15	13
1504	20	64	16	14
1508	20	64	16	14
1512	20	68	16	13
1516	16	60	16	15
1520	20	64	16	13
1524	18	56	14	12
1528	20	68	16	13
1532	20	64	16	13
1536	20	64	16	16
1540	18	60	16	13
1544	20	68	16	15
1548	20	64	16	13
1552	20	60	18	15
1556	18	60	18	13
1560	20	64	18	14
1564	16	56	16	14
1568	20	64	20	14
1572	22	68	20	15
1576	20	64	22	16
1580	20	72	24	16
1584	22	76	26	15
1588	20	72	22	13
1592	22	80	30	16
1596	22	80	34	16
1600	24	88	34	16
1604	24	88	36	16
1608	24	92	36	16
1612	24	92	30	14
1616	20	84	28	16
1620	22	92	32	15
1624	24	92	30	16
1628	22	88	28	15
1632	22	84	26	16
1636	22	84	26	16
1640	24	84	26	14
1644	22	88	26	16
1648	22	80	26	16
1652	20	80	22	15
1656	24	88	24	15
1660	26	88	24	16
1664	22	80	22	14
1668	22.8	81.28	22.08	14.56
1672	22.45	80.33	21.66	14.51
1676	22.48	80.13	21.41	14.66
1680	22.32	79.55	21.07	14.7
1684	22.19	79.04	20.75	14.77
1688	22	78.4	20.4	14.8
1692	22	78.13	20.13	14.93
1696	22	77.87	19.87	15.07
1700	22	77.6	19.6	15.2
1704	22	77.33	19.33	15.33
1708	22	77.07	19.07	15.47
1712	22	76.65	18.81	15.59
1716	22	76.53	18.53	15.73
1720	22	75.52	18.32	15.84
1724	22	76	18	16
1728	22	72	18	16
1732	20	64	16	16
1736	20	68	18	15
1740	20	76	18	16
1744	18	72	18	16
1748	20	64	15	16
1752	20	64	18	15
1756	16	64	16	16
1760	18	60	16	15
1764	20	72	16	16
1768	18	64	16	14
1772	20	72	18	16
1776	18	64	16	14
1780	22	72	18	14
1784	18	64	16	16
1788	22	72	18	15
1792	20	76	18	16
1796	20	72	18	15
1800	20	72	20	16
1804	20	68	16	16
1808	22	80	20	18
1812	20	76	18	15
1816	20	72	18	16
1820	18	72	18	15
1824	20	72	20	15
1828	18	64	16	16
1832	18	68	16	16
1836	18	68	16	16
1840	20	68	16	15
1844	18	64	18	16
1848	18	64	16	15
1852	20	72	16	13
1856	20	68	18	16
1860	20	68	20	16
1864	18	72	18	15
1868	22	76	16	15
1872	20	76	16	16
1876	20	80	20	15
1880	20	80	18	15
1884	20	80	22	16
1888	22	80	20	15
1892	22	76	20	15
1896	20	76	18	14
1900	20	80	20	15
1904	22	76	18	16
1908	20	76	20	14
1912	18	80	20	16
1916	18	76	20	15
1920	20	76	20	14
1924	22	76	18	14
1928	20	72	18	15
1932	20	76	20	15
1936	20	76.48	19.6	15.08
1940	20	77.8	19.78	15.14
1944	20	78.85	19.76	15.21
1948	20	80.03	19.84	15.27
1952	20	81.19	19.9	15.34
1956	20	82.4	20	15.4
1960	20	83.47	20	15.47
1964	20	84.53	20	15.53
1968	20	85.6	20	15.6
1972	20	86.67	20	15.67
1976	20	87.73	20	15.73
1980	20.08	88.44	19.92	15.68
1984	20	89.87	20	15.87
1988	20.4	89.12	19.6	15.32
1992	20	92	20	16
1996	22	84	18	13
2000	22	88	18	14
2004	20	88	20	14
2008	22	84	20	14
2012	20	76	16	14
2016	22	84	20	14
2020	20	80	18	14
2024	20	76	16	15
2028	20	80	18	14
2032	22	76	16	14
2036	20	80	18	11
2040	18	80	18	14
2044	20	76	18	14
2048	18	72	16	14
2052	20	84	18	14
2056	22	84	18	16
2060	20	76	18	14
2064	22	80	18	13
2068	18	80	18	15
2072	22	84	18	13
2076	22	80	18	13
2080	20	72	18	14
2084	20	88	18	13
2088	18	76	16	16
2092	20	76	18	14
2096	22	80	18	13

## Sheet: Figure 7 RHESSI photon spectra
08:11:00 - 08:12:00 UT		08:18:00 - 08:19:00 UT
Energy(keV)	Photons(s-1 cm-2 keV-1)	Energy(keV)	Photons(s-1 cm-2 keV-1)
3.5	152648	3.5	45110.4
4.5	28639.6	4.5	26474
5.5	7251.27	5.5	17396.1
6.5	8764.82	6.5	53308.1
7.5	2921.67	7.5	24122.1
8.5	822.647	8.5	7880.29
9.5	263.681	9.5	2718.84
10.5	111.013	10.5	1387.76
11.5	55.3044	11.5	803.87
12.5	30.0731	12.5	474.286
13.5	17.7668	13.5	291.29
14.5	11.1091	14.5	190.041
15.5	7.22198	15.5	127.782
16.5	4.80537	16.5	86.4961
17.5	3.03963	17.5	59.4266
18.5	1.91134	18.5	41.0735
19.5	1.21529	19.5	28.0024
20.5	0.81778	20.5	19.3392
21.5	0.510115	21.5	13.4855
22.5	0.352217	22.5	9.50775
23.5	0.248214	23.5	6.80408
24.5	0.155557	24.5	4.92211
25.5	0.124127	25.5	3.6054
26.5	0.073081	26.5	2.61904
27.5	0.058719	27.5	1.9205
28.5	0.0504873	28.5	1.46699
29.5	0.0328394	29.5	1.04203
30.5	0.0213186	30.5	0.769834
31.5	0.0147392	31.5	0.599715
32.5	0.0137763	32.5	0.454803
33.5	0.0155902	33.5	0.341491
34.5	0.0288208	34.5	0.259625
35.5	0.0116352	35.5	0.209978
36.5	0.0126129	36.5	0.150546
37.5	0.00690806	37.5	0.109557
38.5	0.00130778	38.5	0.106368
39.5	0.00782322	39.5	0.0846714
41.5	0.0280271	41.5	0.156555
44.5	0.00774127	44.5	0.101946
47.5	0.0142607	47.5	0.0950881
50.5	0.0182659	50.5	0.0636161
53.5	0.00677414	53.5	0.0601344
56.5	0.0172597	56.5	0.0491787
59.5	0.00254302	59.5	0.0257547
62.5	0.00468367	62.5	0.0363459
65.5	0.0171563	65.5	0.0217688
68.5	0.0199735	68.5	0.0353603
71.5	0.00446472	71.5	0.0278735
74.5	0.0108633	74.5	0.031953
77.5	0.0107094	77.5	0.0197808
80.5	0.013144	80.5	0.0223779
83.5	0.00717321	83.5	0.0222116
86.5	0.0136453	86.5	0.0166186
89.5	0.0163716	89.5	0.0245231
92.5	0.0175074	92.5	0.0144091
95.5	0.0159096	95.5	0.0153068
98.5	0.00996438	98.5	0.0197564
102.5	0.00685291	102.5	0.0162281
